# Supplementary material for: Analgesic Use in Patients with Mild Inflammatory Bowel Disease—A Nationwide Cohort Study Based on Prescription Data
Source: J Clin Med. 2026 Apr 20;15(8):3121. doi: 10.3390/jcm15083121 (PMC13117157; doi:10.3390/jcm15083121)
Supplement: Supplementary file 1 [file jcm-15-03121-s001.zip]

Archive with 1 entries (1 files):
- jcm-4215360-supplementary.pdf
